# Supplementary material for: A Metallomic Approach to Assess Associations of Plasma Metal Levels with Amnestic Mild Cognitive Impairment and Alzheimer’s Disease: An Exploratory Study
Source: J Clin Med. 2022 Jun 24;11(13):3655. doi: 10.3390/jcm11133655 (PMC9267221; doi:10.3390/jcm11133655)
Supplement: Supplementary file 1 [file jcm-11-03655-s001.zip]

Archive with 1 entries (1 files):
- jcm-1761681-supplementary.pdf
